# Supplementary material for: Correlated Dynamics in Ionic Liquids by Means of NMR Relaxometry: Butyltriethylammonium bis(Trifluoromethanesulfonyl)imide as an Example
Source: Int J Mol Sci. 2021 Aug 24;22(17):9117. doi: 10.3390/ijms22179117 (PMC8431572; doi:10.3390/ijms22179117)
Supplement: Supplementary file 1 [file ijms-22-09117-s001.zip]

Archive with 1 entries (1 files):
- ijms-1326494-supplementary.pdf
